# Supplementary material for: Enhancing mortality prediction in AIDS and disseminated Talaromyces marneffei: the impact of novel inflammatory markers in a nomogram
Source: J Med Microbiol. 2025 Sep 5;74(9):002066. doi: 10.1099/jmm.0.002066 (PMC12413300; doi:10.1099/jmm.0.002066)
Supplement: Uncited Supplementary Data Sheet 1. [file jmm-74-02066-s002.xlsx]

## Sheet: Supplementary Table 2
ZU	WBC	CPAR	PAR
0	4.78	117.857	33.8265
0	2.56	23.2877	2.20488
0	4.28	225.926	4.02033
1	3.4	203.846	571.689
0	2.28	72.0588	3.7535
0	1.88
0	1.32	393.939	3.54167
0	4.03		4.92308
1	6.36	8.1761	0.434921
0	4.01	87.5	3.79562
0	4.23
0	0.93	1400	16.6525
0	3.19	500
0	3.42	11.3208	0.217391
0	3.57	200	5.63981
0	7.24		0.416667
0	1.32		1.09544
1	5.42	140.476	2.52941
0	10.24	82.4561	0.362903
0	1.37	382.5	24.1636
0	3.56		7.23214
0	2	136.364	20.8854
0	10.89	166.216	0.627063
1	3.52	319.149	2.44958
1	5.01	521.429	3.04545
0	4.49	1000	13.0556
0	2.58	285	0.603448
0	2.87	75.641	20.6485
0	2.35	69.2308	0.918288
0	1.42	586.957	15.4202
0	5.33	155.932	1.12903
0	3.89	63.6364
0	3.55		2.18148
0	2		1.44048
0	5.06		0.543478
0	2.78	89.5833	12.618
0	13.9	772.727	14.8214
0	4.98	5.40541	0.437751
0	4.76	71.134	4.16327
0	3.09	159.211	3.51536
0	1.62		0.245399
0	4.88		2.43541
0	2.1	55.7252	0.435821
0	4.37		2.77056
0	2.6	47.1154	5.07317
0	3.83	7.77778	0.323529
1	3.61
0	5.17		0.349081
0	3.64	29.6296	0.0409836
0	6.28	43.6893	0.184314
0	2.26	1.44231	0.183673
0	6.45	27.1739
0	4.61	56.4356	1.62587
0	2.68	139.583	21.2653
1	4.61	230.435	81.0098
0	2.66		3.31694
0	3.27		0.632911
0	5.06	110.101	0.9
0	10.21		10.2381
0	1.63	160	2.97423
0	2.91	360	2.11864
0	4.53
0	9.62	60.6742	7.60479
0	1.77	50	0.704225
0	2.5		1.90114
0	4.1		0.083682
1	2.4	1381.82	36.6791
0	0.48	805.263	12.5214
0	7.28	64.2857	0.201592
0	1.8	153.968	1.61925
0	4.57	17.5439	1.13262
0	2	12.605	0.189041
1	3.55	27.7778	7.29851
1	2.22	562.5	43.9269
0	5.98	175	2.71318
0	5.17	400	6.18297
0	2.72	273.913	4.67476
0	3.23	257.143	0.777397
0	3.15	18.543	0.260163
0	3.44	95.8904	0.505535
0	3.03	55.9524	0.772861
0	5.33	175.676	9.40541
0	2.44	271.111	10.1266
0	6.04	39.8438	0.373288
0	2.31	30.4348	1.30147
0	8.67	8.47458	1.34337
0	2.24	84.5238	7.94574
0	3.93	123.077	0.445946
0	2.85		11.0549
1	2.71	1172.73	161.437
1	3.46	1058.33	359.859
0	4.57	100	7.6087
0	6.4	485.714	3.41053
0	2.39	763.158	27.2642
0	4.95	26.7857	2.6114
0	7.68	274.194	31.3659
0	4.4	11.3475	0.411215
0	4.69	22.6087	0.303965
0	6.69	350	4.96094
1	0.3	292.857	91.164
0	6.38	17.2131	0.611594
0	3.69	44.6043	5.919
0	3.02	60.4396	0.543554
0	1.68	50.9434	1.05976
0	4.18		0.541528
0	9.4	21.5909	4.45736
0	2.23		1.40057
0	9.46	153.846	1.18689
0	10.42	5.36913	0.235294
0	6.39	24.0964	1.60182
1	3.39	144.444	0.869091
0	1.7	57.3529	1.19737
0	4.73	1061.54	9.54774
0	8.37	128.409	3.05485
0	15.15	6.49351	0.18323
1	6.29	1333.33	34.4022
0	1.68		0.245098
0	2.93		2.07443
0	5.74		0.297521
0	7.77	9.72821	0.166667
0	6.27	68.3012	8.67987
0	2.54	536.364	14.56
0	3.07	21.3797	0.342105
1	3.41	6228	118.196
0	4.32	13.3802	0.359331
0	3.21	119.426	8.62205
1	5.1	328.789	33.1863
0	2.01	70.4286	2.62362
0	3.01	60.4917	0.120846
1	3.66	84.4634	0.555118
0	6.4	158.602	12.8367
0	4.04	45.9247	6.17117
0	4.05	424.4	0.26506
0	10.32		1.17899
1	11.41	956.125	42.5792
0	2.44	7.82877	0.845714
0	2.5	100.804	115.907
0	2.11	40.9804	1.35714
1	1.91		84
1	11.93		4.46766
0	1.9	43	0.447368
0	4.44	0.980392	1.6311
1	3.64
1	10.19	457.688	361.106
0	2.05	185.077	5.40556
0	3.24		9.54545
1	4.33		2.36145
0	2.16	1622.57	4.67593
1	12.41	4.25781	1.9781
0	4.8	79.6232	2.77228
0	1.88	11.3361	2.25623
0	0.12	7840	561.798
0	3.59	78.8088	0.71519
0	3.78	51.6071	0.780769
1	3.12	931.375	217.876
1	4.42	43.9545	0.570312
0	2.73	36.0901	1.14634
1	19.05	1369.86	30.9852
0	1.32	213.51	1.23151
0	7.15	12.7951	0.734007
0	5.29	132.909	3.05858
1	14.08	103.971	8.89362
1	5.49	189.667	103.048
1	7.93	3875.57	22.2857
0	5.28	259.667	34.1949
1	3.15	2017	99.5935
0	3.64	13.9712	1.04956
0	3.8	5.2327	0.11335
0	7.45	22.1026	1.31835
0	6.99	190.6	0.942623
0	4.66	10.2447	13.985
0	1.82	212.156	2.01266
0	5.23	334.235	3.96226
1	4.29		160.605
